# Supplementary material for: Soy moratorium impacts on soybean and deforestation dynamics in Mato Grosso, Brazil
Source: PLoS One. 2017 Apr 28;12(4):e0176168. doi: 10.1371/journal.pone.0176168 (PMC5408992; doi:10.1371/journal.pone.0176168)
Supplement: S2 Dataset — Crop year and land cover class are provided in a point shapefile for all 3185 samples comprising the roadside dataset. (ZIP) [file pone.0176168.s005.zip]

Archive with 6 entries (6 files):
- roadside_data.prj
- roadside_data.shp
- roadside_data.shp.xml
- roadside_data.shx
- roadside_data.CPG
- roadside_data.dbf
