# Supplementary material for: Soy moratorium impacts on soybean and deforestation dynamics in Mato Grosso, Brazil
Source: PLoS One. 2017 Apr 28;12(4):e0176168. doi: 10.1371/journal.pone.0176168 (PMC5408992; doi:10.1371/journal.pone.0176168)
Supplement: S2 Dataset — Crop year and land cover class are provided in a point shapefile for all 3185 samples comprising the roadside dataset. (ZIP) [file pone.0176168.s005.zip › roadside_data.shp.xml]

<metadata xml:lang="en"><Esri><CreaDate>20170302</CreaDate><CreaTime>14080500</CreaTime><ArcGISFormat>1.0</ArcGISFormat><SyncOnce>FALSE</SyncOnce><ModDate>20170309</ModDate><ModTime>12153600</ModTime><scaleRange><minScale>150000000</minScale><maxScale>5000</maxScale></scaleRange><ArcGISProfile>ItemDescription</ArcGISProfile><DataProperties><itemProps><itemName Sync="TRUE">S2_dataset</itemName><imsContentType Sync="TRUE">002</imsContentType><nativeExtBox><westBL Sync="TRUE">250481.132806</westBL><eastBL Sync="TRUE">1074087.965540</eastBL><southBL Sync="TRUE">8238611.399585</southBL><northBL Sync="TRUE">8872022.443174</northBL><exTypeCode Sync="TRUE">1</exTypeCode></nativeExtBox><itemSize Sync="TRUE">0.000</itemSize><itemLocation><linkage Sync="TRUE">file://\\KBS-VOGON\D on vogon\documents\journal_articles\soam2\journal2\vector\S2_dataset.shp</linkage><protocol Sync="TRUE">Local Area Network</protocol></itemLocation></itemProps><coordRef><type Sync="TRUE">Projected</type><geogcsn Sync="TRUE">GCS_WGS_1984</geogcsn><csUnits Sync="TRUE">Linear Unit: Meter (1.000000)</csUnits><projcsn Sync="TRUE">WGS_1984_UTM_Zone_21S</projcsn><peXml Sync="TRUE">&lt;ProjectedCoordinateSystem xsi:type='typens:ProjectedCoordinateSystem' xmlns:xsi='http://www.w3.org/2001/XMLSchema-instance' xmlns:xs='http://www.w3.org/2001/XMLSchema' xmlns:typens='http://www.esri.com/schemas/ArcGIS/10.3'&gt;&lt;WKT&gt;PROJCS[&amp;quot;WGS_1984_UTM_Zone_21S&amp;quot;,GEOGCS[&amp;quot;GCS_WGS_1984&amp;quot;,DATUM[&amp;quot;D_WGS_1984&amp;quot;,SPHEROID[&amp;quot;WGS_1984&amp;quot;,6378137.0,298.257223563]],PRIMEM[&amp;quot;Greenwich&amp;quot;,0.0],UNIT[&amp;quot;Degree&amp;quot;,0.0174532925199433]],PROJECTION[&amp;quot;Transverse_Mercator&amp;quot;],PARAMETER[&amp;quot;False_Easting&amp;quot;,500000.0],PARAMETER[&amp;quot;False_Northing&amp;quot;,10000000.0],PARAMETER[&amp;quot;Central_Meridian&amp;quot;,-57.0],PARAMETER[&amp;quot;Scale_Factor&amp;quot;,0.9996],PARAMETER[&amp;quot;Latitude_Of_Origin&amp;quot;,0.0],UNIT[&amp;quot;Meter&amp;quot;,1.0],AUTHORITY[&amp;quot;EPSG&amp;quot;,32721]]&lt;/WKT&gt;&lt;XOrigin&gt;-5120900&lt;/XOrigin&gt;&lt;YOrigin&gt;1900&lt;/YOrigin&gt;&lt;XYScale&gt;450445547.3910538&lt;/XYScale&gt;&lt;ZOrigin&gt;-100000&lt;/ZOrigin&gt;&lt;ZScale&gt;10000&lt;/ZScale&gt;&lt;MOrigin&gt;-100000&lt;/MOrigin&gt;&lt;MScale&gt;10000&lt;/MScale&gt;&lt;XYTolerance&gt;0.001&lt;/XYTolerance&gt;&lt;ZTolerance&gt;0.001&lt;/ZTolerance&gt;&lt;MTolerance&gt;0.001&lt;/MTolerance&gt;&lt;HighPrecision&gt;true&lt;/HighPrecision&gt;&lt;WKID&gt;32721&lt;/WKID&gt;&lt;LatestWKID&gt;32721&lt;/LatestWKID&gt;&lt;/ProjectedCoordinateSystem&gt;</peXml></coordRef></DataProperties><SyncDate>20170309</SyncDate><SyncTime>12153600</SyncTime></Esri><dataIdInfo><idPurp>Roadside dataset from crop years 2013, 2015, and 2016 in Mato Grosso, Brazil. A "crop year" runs from August of the previous year to July of the nominal year.</idPurp><idAbs>&lt;DIV STYLE="text-align:Left;"&gt;&lt;P&gt;&lt;SPAN&gt;Roadside data were aquired by Embrapa during 29-Jul to 2-Aug-2013, 5-Oct to 9-Oct-2015, and 21-May to 25-May-2016, representing location-specific land cover observed during the 2013, 2015, and 2016 crop years, respectively, in Mato Grosso, Brazil. A "crop year" runs from August of the previous year to July of the nominal year.&lt;/SPAN&gt;&lt;/P&gt;&lt;P&gt;&lt;SPAN&gt;On three occasions, Embrapa conducted a roadside ground data survey through key growing regions of MT, visually identifying pasture/cerrado and agricultural fields from the completed (or nearly completed) crop year and registering them on a GIS/GPS-enabled tablet. Stopping points generally were selected randomly as a function of travel time/distance from the previous point, with some consideration for accessibility as needed. For agricultural fields, stubble or residue from the most recent vegetative cover was identified, and if non-soy, then the ground was examined for stubble/residue from a preceding soy crop. Cases where on-the-ground evidence for a preceding soy crop was not readily apparent were subjected to a MODIS vegetation index profile examination using the Temporal Vegetation Analysis System MODIS visualization tool (SATVeg; &lt;/SPAN&gt;&lt;A href="http://www.satveg.cnptia.embrapa.br"&gt;&lt;SPAN&gt;www.satveg.cnptia.embrapa.br&lt;/SPAN&gt;&lt;/A&gt;&lt;SPAN&gt;). If the profile exhibited pronounced bimodality suggestive of a preceding soy crop, then soy was ascribed as preceding the identified most recent vegetative cover.&lt;/SPAN&gt;&lt;/P&gt;&lt;/DIV&gt;</idAbs><idCredit>Embrapa (data collection), University of Kansas (shapefile preparation)</idCredit><idCitation><resTitle>S2_dataset</resTitle><presForm><PresFormCd value="005" Sync="TRUE"></PresFormCd></presForm></idCitation><searchKeys><keyword>Brazil</keyword><keyword>Cerrado</keyword><keyword>Cotton</keyword><keyword>Mato Grosso</keyword><keyword>Pasture</keyword><keyword>Roadside data</keyword><keyword>Soybeans</keyword><keyword>Sugarcane</keyword></searchKeys><envirDesc Sync="TRUE">Microsoft Windows 7 Version 6.1 (Build 7601) Service Pack 1; Esri ArcGIS 10.3.0.4322</envirDesc><dataLang><languageCode value="eng" Sync="TRUE"></languageCode><countryCode value="USA" Sync="TRUE"></countryCode></dataLang><spatRpType><SpatRepTypCd value="001" Sync="TRUE"></SpatRepTypCd></spatRpType><dataExt><geoEle><GeoBndBox esriExtentType="search"><exTypeCode Sync="TRUE">1</exTypeCode><westBL Sync="TRUE">-59.330651</westBL><eastBL Sync="TRUE">-51.644534</eastBL><northBL Sync="TRUE">-10.162160</northBL><southBL Sync="TRUE">-15.931774</southBL></GeoBndBox></geoEle></dataExt></dataIdInfo><mdHrLv><ScopeCd value="005"></ScopeCd></mdHrLv><mdLang><languageCode value="eng" Sync="TRUE"></languageCode><countryCode value="USA" Sync="TRUE"></countryCode></mdLang><distInfo><distFormat><formatName Sync="TRUE">Shapefile</formatName></distFormat><distTranOps><transSize Sync="TRUE">0.000</transSize></distTranOps></distInfo><mdHrLvName Sync="TRUE">dataset</mdHrLvName><refSysInfo><RefSystem><refSysID><identCode code="32721" Sync="TRUE"></identCode><idCodeSpace Sync="TRUE">EPSG</idCodeSpace><idVersion Sync="TRUE">8.2.6</idVersion></refSysID></RefSystem></refSysInfo><spatRepInfo><VectSpatRep><geometObjs Name="S2_dataset"><geoObjTyp><GeoObjTypCd value="004" Sync="TRUE"></GeoObjTypCd></geoObjTyp><geoObjCnt Sync="TRUE">0</geoObjCnt></geometObjs><topLvl><TopoLevCd value="001" Sync="TRUE"></TopoLevCd></topLvl></VectSpatRep></spatRepInfo><spdoinfo><ptvctinf><esriterm Name="S2_dataset"><efeatyp Sync="TRUE">Simple</efeatyp><efeageom code="1" Sync="TRUE"></efeageom><esritopo Sync="TRUE">FALSE</esritopo><efeacnt Sync="TRUE">0</efeacnt><spindex Sync="TRUE">FALSE</spindex><linrefer Sync="TRUE">FALSE</linrefer></esriterm></ptvctinf></spdoinfo><eainfo><detailed Name="S2_dataset"><enttyp><enttypl Sync="TRUE">S2_dataset</enttypl><enttypt Sync="TRUE">Feature Class</enttypt><enttypc Sync="TRUE">0</enttypc></enttyp><attr><attrlabl Sync="TRUE">FID</attrlabl><attalias Sync="TRUE">FID</attalias><attrtype Sync="TRUE">OID</attrtype><attwidth Sync="TRUE">4</attwidth><atprecis Sync="TRUE">0</atprecis><attscale Sync="TRUE">0</attscale><attrdef Sync="TRUE">Internal feature number.</attrdef><attrdefs Sync="TRUE">Esri</attrdefs><attrdomv><udom Sync="TRUE">Sequential unique whole numbers that are automatically generated.</udom></attrdomv></attr><attr><attrlabl Sync="TRUE">Shape</attrlabl><attalias Sync="TRUE">Shape</attalias><attrtype Sync="TRUE">Geometry</attrtype><attwidth Sync="TRUE">0</attwidth><atprecis Sync="TRUE">0</atprecis><attscale Sync="TRUE">0</attscale><attrdef Sync="TRUE">Feature geometry.</attrdef><attrdefs Sync="TRUE">Esri</attrdefs><attrdomv><udom Sync="TRUE">Coordinates defining the features.</udom></attrdomv></attr><attr><attrlabl Sync="TRUE">ClassID</attrlabl><attalias Sync="TRUE">ClassID</attalias><attrtype Sync="TRUE">Double</attrtype><attwidth Sync="TRUE">19</attwidth><atprecis Sync="TRUE">18</atprecis><attscale Sync="TRUE">6</attscale></attr><attr><attrlabl Sync="TRUE">ClassName</attrlabl><attalias Sync="TRUE">ClassName</attalias><attrtype Sync="TRUE">String</attrtype><attwidth Sync="TRUE">254</attwidth><atprecis Sync="TRUE">0</atprecis><attscale Sync="TRUE">0</attscale></attr><attr><attrlabl Sync="TRUE">CropYear</attrlabl><attalias Sync="TRUE">CropYear</attalias><attrtype Sync="TRUE">Double</attrtype><attwidth Sync="TRUE">19</attwidth><atprecis Sync="TRUE">18</atprecis><attscale Sync="TRUE">6</attscale></attr><attr><attrlabl Sync="TRUE">ORIG_FID</attrlabl><attalias Sync="TRUE">ORIG_FID</attalias><attrtype Sync="TRUE">Integer</attrtype><attwidth Sync="TRUE">10</attwidth><atprecis Sync="TRUE">10</atprecis><attscale Sync="TRUE">0</attscale></attr></detailed></eainfo><mdDateSt Sync="TRUE">20170309</mdDateSt></metadata>
