# Supplementary material for: Soy moratorium impacts on soybean and deforestation dynamics in Mato Grosso, Brazil
Source: PLoS One. 2017 Apr 28;12(4):e0176168. doi: 10.1371/journal.pone.0176168 (PMC5408992; doi:10.1371/journal.pone.0176168)
Supplement: S3 Dataset — Final land cover maps for CY2001-2014 are provided for the state of Mato Grosso, Brazil. (ZIP) [file pone.0176168.s006.zip]

Archive with 71 entries (71 files):
- MT_land_cover_CY2003.img
- MT_land_cover_CY2003.img.aux.xml
- MT_land_cover_CY2003.img.vat.dbf
- MT_land_cover_CY2003.img.xml
- MT_land_cover_CY2003.rrd
- MT_land_cover_CY2004.img
- MT_land_cover_CY2004.img.aux.xml
- MT_land_cover_CY2004.img.vat.dbf
- MT_land_cover_CY2004.img.xml
- MT_land_cover_CY2004.rrd
- MT_land_cover_CY2005.img
- MT_land_cover_CY2005.img.aux.xml
- MT_land_cover_CY2005.img.vat.dbf
- MT_land_cover_CY2005.img.xml
- MT_land_cover_CY2005.rrd
- MT_land_cover_CY2006.img
- MT_land_cover_CY2006.img.aux.xml
- MT_land_cover_CY2006.img.vat.dbf
- MT_land_cover_CY2006.img.xml
- MT_land_cover_CY2006.rrd
- MT_land_cover_CY2007.img
- MT_land_cover_CY2007.img.aux.xml
- MT_land_cover_CY2007.img.vat.dbf
- MT_land_cover_CY2007.img.xml
- MT_land_cover_CY2007.rrd
- MT_land_cover_CY2008.img
- MT_land_cover_CY2008.img.aux.xml
- MT_land_cover_CY2008.img.vat.dbf
- MT_land_cover_CY2008.img.xml
- MT_land_cover_CY2008.rrd
- MT_land_cover_CY2009.img
- MT_land_cover_CY2009.img.aux.xml
- MT_land_cover_CY2009.img.vat.dbf
- MT_land_cover_CY2009.img.xml
- MT_land_cover_CY2009.rrd
- MT_land_cover_CY2010.img
- MT_land_cover_CY2010.img.aux.xml
- MT_land_cover_CY2010.img.vat.dbf
- MT_land_cover_CY2010.img.xml
- MT_land_cover_CY2010.rrd
- MT_land_cover_CY2011.img
- MT_land_cover_CY2011.img.aux.xml
- MT_land_cover_CY2011.img.vat.dbf
- MT_land_cover_CY2011.img.xml
- MT_land_cover_CY2011.rrd
- MT_land_cover_CY2012.img
- MT_land_cover_CY2012.img.aux.xml
- MT_land_cover_CY2012.img.vat.dbf
- MT_land_cover_CY2012.img.xml
- MT_land_cover_CY2012.rrd
- MT_land_cover_CY2013.img
- MT_land_cover_CY2013.img.aux.xml
- MT_land_cover_CY2013.img.vat.dbf
- MT_land_cover_CY2013.img.xml
- MT_land_cover_CY2013.rrd
- MT_land_cover_CY2014.img
- MT_land_cover_CY2014.img.aux.xml
- MT_land_cover_CY2014.img.vat.dbf
- MT_land_cover_CY2014.img.xml
- MT_land_cover_CY2014.rrd
- MT_land_cover_class_lookup_colormap.xlsx
- MT_land_cover_CY2001.img
- MT_land_cover_CY2001.img.aux.xml
- MT_land_cover_CY2001.img.vat.dbf
- MT_land_cover_CY2001.img.xml
- MT_land_cover_CY2001.rrd
- MT_land_cover_CY2002.img
- MT_land_cover_CY2002.img.aux.xml
- MT_land_cover_CY2002.img.vat.dbf
- MT_land_cover_CY2002.img.xml
- MT_land_cover_CY2002.rrd
