# Supplementary material for: Soy moratorium impacts on soybean and deforestation dynamics in Mato Grosso, Brazil
Source: PLoS One. 2017 Apr 28;12(4):e0176168. doi: 10.1371/journal.pone.0176168 (PMC5408992; doi:10.1371/journal.pone.0176168)
Supplement: S3 Dataset — Final land cover maps for CY2001-2014 are provided for the state of Mato Grosso, Brazil. (ZIP) [file pone.0176168.s006.zip › MT_land_cover_CY2009.img.aux.xml]

<PAMDataset>
  <Metadata>
    <MDI key="DataType">Generic</MDI>
  </Metadata>
  <Metadata domain="Esri">
    <MDI key="PyramidResamplingType">NEAREST</MDI>
  </Metadata>
  <PAMRasterBand band="1">
    <Description>Layer_1</Description>
    <Histograms>
      <HistItem>
        <HistMin>-0.5</HistMin>
        <HistMax>9.5</HistMax>
        <BucketCount>10</BucketCount>
        <IncludeOutOfRange>1</IncludeOutOfRange>
        <Approximate>0</Approximate>
        <HistCounts>0|404769|573457|30716|8971918|5555273|73297|16538|48789|23614</HistCounts>
      </HistItem>
    </Histograms>
    <Metadata domain="IMAGE_STRUCTURE">
      <MDI key="COMPRESSION">RLE</MDI>
    </Metadata>
    <Metadata>
      <MDI key="LAYER_TYPE">athematic</MDI>
      <MDI key="STATISTICS_COVARIANCES">0.7947618520687491</MDI>
      <MDI key="STATISTICS_EXCLUDEDVALUES"></MDI>
      <MDI key="STATISTICS_MAXIMUM">9</MDI>
      <MDI key="STATISTICS_MEAN">4.2339586699792</MDI>
      <MDI key="STATISTICS_MINIMUM">1</MDI>
      <MDI key="STATISTICS_SKIPFACTORX">1</MDI>
      <MDI key="STATISTICS_SKIPFACTORY">1</MDI>
      <MDI key="STATISTICS_STDDEV">0.89149416827523</MDI>
    </Metadata>
  </PAMRasterBand>
</PAMDataset>
