# Supplementary material for: Soy moratorium impacts on soybean and deforestation dynamics in Mato Grosso, Brazil
Source: PLoS One. 2017 Apr 28;12(4):e0176168. doi: 10.1371/journal.pone.0176168 (PMC5408992; doi:10.1371/journal.pone.0176168)
Supplement: S3 Dataset — Final land cover maps for CY2001-2014 are provided for the state of Mato Grosso, Brazil. (ZIP) [file pone.0176168.s006.zip › MT_land_cover_CY2010.img.xml]

<?xml version="1.0" encoding="UTF-8"?>
<metadata xml:lang="en"><Esri><CreaDate>20151002</CreaDate><CreaTime>12252200</CreaTime><ArcGISFormat>1.0</ArcGISFormat><SyncOnce>FALSE</SyncOnce><DataProperties><itemProps><itemName Sync="TRUE">2010_final.img</itemName><itemLocation><linkage Sync="TRUE">file://E:\soam\2015\img_final\2010_final.img</linkage><protocol Sync="TRUE">Local Area Network</protocol></itemLocation><imsContentType Sync="TRUE">002</imsContentType><nativeExtBox><westBL Sync="TRUE">-12240.000000</westBL><eastBL Sync="TRUE">1250400.000000</eastBL><southBL Sync="TRUE">7991520.000000</southBL><northBL Sync="TRUE">9188400.000000</northBL><exTypeCode Sync="TRUE">1</exTypeCode></nativeExtBox></itemProps><coordRef><type Sync="TRUE">Projected</type><geogcsn Sync="TRUE">GCS_WGS_1984</geogcsn><csUnits Sync="TRUE">Linear Unit: Meter (1.000000)</csUnits><projcsn Sync="TRUE">WGS_1984_UTM_Zone_21S</projcsn><peXml Sync="TRUE">&lt;ProjectedCoordinateSystem xsi:type='typens:ProjectedCoordinateSystem' xmlns:xsi='http://www.w3.org/2001/XMLSchema-instance' xmlns:xs='http://www.w3.org/2001/XMLSchema' xmlns:typens='http://www.esri.com/schemas/ArcGIS/10.3'&gt;&lt;WKT&gt;PROJCS[&amp;quot;WGS_1984_UTM_Zone_21S&amp;quot;,GEOGCS[&amp;quot;GCS_WGS_1984&amp;quot;,DATUM[&amp;quot;D_WGS_1984&amp;quot;,SPHEROID[&amp;quot;WGS_1984&amp;quot;,6378137.0,298.257223563]],PRIMEM[&amp;quot;Greenwich&amp;quot;,0.0],UNIT[&amp;quot;Degree&amp;quot;,0.0174532925199433]],PROJECTION[&amp;quot;Transverse_Mercator&amp;quot;],PARAMETER[&amp;quot;False_Easting&amp;quot;,500000.0],PARAMETER[&amp;quot;False_Northing&amp;quot;,10000000.0],PARAMETER[&amp;quot;Central_Meridian&amp;quot;,-57.0],PARAMETER[&amp;quot;Scale_Factor&amp;quot;,0.9996],PARAMETER[&amp;quot;Latitude_Of_Origin&amp;quot;,0.0],UNIT[&amp;quot;Meter&amp;quot;,1.0],AUTHORITY[&amp;quot;EPSG&amp;quot;,32721]]&lt;/WKT&gt;&lt;XOrigin&gt;-5120900&lt;/XOrigin&gt;&lt;YOrigin&gt;1900&lt;/YOrigin&gt;&lt;XYScale&gt;450445547.3910538&lt;/XYScale&gt;&lt;ZOrigin&gt;-100000&lt;/ZOrigin&gt;&lt;ZScale&gt;10000&lt;/ZScale&gt;&lt;MOrigin&gt;-100000&lt;/MOrigin&gt;&lt;MScale&gt;10000&lt;/MScale&gt;&lt;XYTolerance&gt;0.001&lt;/XYTolerance&gt;&lt;ZTolerance&gt;0.001&lt;/ZTolerance&gt;&lt;MTolerance&gt;0.001&lt;/MTolerance&gt;&lt;HighPrecision&gt;true&lt;/HighPrecision&gt;&lt;WKID&gt;32721&lt;/WKID&gt;&lt;LatestWKID&gt;32721&lt;/LatestWKID&gt;&lt;/ProjectedCoordinateSystem&gt;</peXml></coordRef><RasterProperties><General><PixelDepth Sync="TRUE">8</PixelDepth><HasColormap Sync="TRUE">FALSE</HasColormap><CompressionType Sync="TRUE">RLE</CompressionType><NumBands Sync="TRUE">1</NumBands><Format Sync="TRUE">IMAGINE Image</Format><HasPyramids Sync="TRUE">TRUE</HasPyramids><SourceType Sync="TRUE">continuous</SourceType><PixelType Sync="TRUE">unsigned integer</PixelType><NoDataValue Sync="TRUE">0</NoDataValue></General></RasterProperties></DataProperties><SyncDate>20151002</SyncDate><SyncTime>12252200</SyncTime><ModDate>20151002</ModDate><ModTime>12252200</ModTime></Esri><dataIdInfo><envirDesc Sync="TRUE">Microsoft Windows 7 Version 6.1 (Build 7601) Service Pack 1; Esri ArcGIS 10.3.0.4322</envirDesc><dataLang><languageCode value="eng" Sync="TRUE"></languageCode><countryCode value="USA" Sync="TRUE"></countryCode></dataLang><idCitation><resTitle Sync="TRUE">2010_final.img</resTitle><presForm><PresFormCd value="005" Sync="TRUE"></PresFormCd></presForm></idCitation><spatRpType><SpatRepTypCd value="002" Sync="TRUE"></SpatRepTypCd></spatRpType><dataExt><geoEle><GeoBndBox esriExtentType="search"><exTypeCode Sync="TRUE">1</exTypeCode><westBL Sync="TRUE">-61.836912</westBL><eastBL Sync="TRUE">-49.924827</eastBL><northBL Sync="TRUE">-7.291225</northBL><southBL Sync="TRUE">-18.165356</southBL></GeoBndBox></geoEle></dataExt></dataIdInfo><mdLang><languageCode value="eng" Sync="TRUE"></languageCode><countryCode value="USA" Sync="TRUE"></countryCode></mdLang><mdChar><CharSetCd value="004" Sync="TRUE"></CharSetCd></mdChar><distInfo><distFormat><formatName Sync="TRUE">Raster Dataset</formatName></distFormat></distInfo><mdHrLv><ScopeCd value="005" Sync="TRUE"></ScopeCd></mdHrLv><mdHrLvName Sync="TRUE">dataset</mdHrLvName><refSysInfo><RefSystem><refSysID><identCode code="32721" Sync="TRUE"></identCode><idCodeSpace Sync="TRUE">EPSG</idCodeSpace><idVersion Sync="TRUE">8.2.6</idVersion></refSysID></RefSystem></refSysInfo><spatRepInfo><Georect><cellGeo><CellGeoCd Sync="TRUE" value="002"></CellGeoCd></cellGeo><numDims Sync="TRUE">2</numDims><tranParaAv Sync="TRUE">1</tranParaAv><chkPtAv Sync="TRUE">0</chkPtAv><cornerPts><pos Sync="TRUE">-12240.000000 7991520.000000</pos></cornerPts><cornerPts><pos Sync="TRUE">-12240.000000 9188400.000000</pos></cornerPts><cornerPts><pos Sync="TRUE">1250400.000000 9188400.000000</pos></cornerPts><cornerPts><pos Sync="TRUE">1250400.000000 7991520.000000</pos></cornerPts><centerPt><pos Sync="TRUE">619080.000000 8589960.000000</pos></centerPt><axisDimension type="002"><dimSize Sync="TRUE">5261</dimSize><dimResol><value Sync="TRUE">240.000000</value></dimResol></axisDimension><axisDimension type="001"><dimSize Sync="TRUE">4987</dimSize><dimResol><value Sync="TRUE">240.000000</value></dimResol></axisDimension><ptInPixel><PixOrientCd Sync="TRUE" value="001"></PixOrientCd></ptInPixel></Georect></spatRepInfo><contInfo><ImgDesc><contentTyp><ContentTypCd Sync="TRUE" value="001"></ContentTypCd></contentTyp><covDim><Band><dimDescrp Sync="TRUE">Layer_1</dimDescrp><bitsPerVal Sync="TRUE">8</bitsPerVal></Band></covDim></ImgDesc></contInfo><mdDateSt Sync="TRUE">20151002</mdDateSt></metadata>
