# Supplementary material for: Soy moratorium impacts on soybean and deforestation dynamics in Mato Grosso, Brazil
Source: PLoS One. 2017 Apr 28;12(4):e0176168. doi: 10.1371/journal.pone.0176168 (PMC5408992; doi:10.1371/journal.pone.0176168)
Supplement: S3 Dataset — Final land cover maps for CY2001-2014 are provided for the state of Mato Grosso, Brazil. (ZIP) [file pone.0176168.s006.zip › MT_land_cover_class_lookup_colormap.xlsx]

## Sheet: Sheet1
ClassID	ClassName	R	G	B
1	soy-double	0	197	255
2	soy-single	255	255	0
3	cotton	255	0	0
4	pasture/cerrado	175	140	87
5	forest	38	115	0
6	water	0	112	255
7	urban	130	130	130
8	sugarcane	132	0	168
9	soy-cotton	85	255	0
